# Supplementary material for: Ultrasound and Microbubbles Mediated Bleomycin Delivery in Feline Oral Squamous Cell Carcinoma—An In Vivo Veterinary Study
Source: Pharmaceutics. 2023 Apr 6;15(4):1166. doi: 10.3390/pharmaceutics15041166 (PMC10142092; doi:10.3390/pharmaceutics15041166)
Supplement: Supplementary file 1 [file pharmaceutics-15-01166-s001.zip]

Archive with 1 entries (1 files):
- pharmaceutics-2201791-supplementary.pdf
